# Supplementary material for: Lipidomic approach for stratification of acute myeloid leukemia patients
Source: PLoS One. 2017 Feb 16;12(2):e0168781. doi: 10.1371/journal.pone.0168781 (PMC5313223; doi:10.1371/journal.pone.0168781)
Supplement: S1 Table — Mol% values of individual lipid species determined with shotgun MS for particular patient samples. Each sample was measured in three independent runs. (XLSX) [file pone.0168781.s002.xlsx]

## Sheet: AML patients_mol%species_tb
sample	Measurement	Karyotype Abnormality	Sex	Karyotype	CKIT mutation	JAK2 mutation	FLT3-ITD mutation	AGE	first complete remission	Chol	DAG 16:0-16:0	DAG 18:1-16:0	DAG 18:0-16:0	DAG 18:1-18:2	DAG 18:0-18:2	DAG 18:1-18:1	DAG 18:0-18:1	DAG 18:0-20:3	DAG 18:0-18:0	DAG 18:0-20:4	SE 14:0	SE 16:1	SE 16:0	SE 17:1	SE 18:3	SE 18:2	SE 18:1	SE 18:0	SE 20:5	SE 20:4	SE 20:3	TAG 16:0 / 12:0 / 16:0	TAG 16:0 / 14:0 / 14:0	TAG 15:0 / 15:0 / 15:0	TAG 18:2 / 12:0 / 16:0	TAG 18:2 / 14:0 / 14:0	TAG 16:1 / 14:0 / 16:1	TAG 18:1 / 12:0 / 16:0	TAG 18:1 / 14:0 / 14:0	TAG 16:0 / 14:0 / 16:1	TAG 18:0 / 14:0 / 14:0	TAG 16:0 / 14:0 / 16:0	TAG 18:1 / 12:0 / 18:2	TAG 16:1 / 16:1 / 16:1	TAG 18:1 / 12:0 / 18:1	TAG 18:0 / 14:1 / 16:1	TAG 18:1 / 14:1 / 16:0	TAG 18:1 / 14:0 / 16:1	TAG 18:2 / 14:0 / 16:0
1	1	abnormal	male	t(8;21)	NA	NA	N	41	Y	16.8076	0.0334137	0.0693181	0.0306869	0.0363216	0	0.0771427	0.0424504	0.0279539	0	0	0.109647	0.564767	0.987237	0.16887	0.0775245	0.595021	1.55861	0.131876	0.113954	0.449512	0.0836545	0.0171845	0.0238476	0	0.0403487	0.0283691	0.0183899	0.0557169	0.0496581	0.0611367	0.0318129	0.0878225	0.0861814	0.0177021	0.0724417	0	0.0632911	0.0863275	0.0611104
1	2	abnormal	male	t(8;21)	NA	NA	N	42	Y	16.2128	0.0411794	0.0981313	0.0272305	0.0772442	0	0.113694	0.0368649	0.0346352	0	0	0.194495	0.977587	1.84957	0.312145	0.140921	1.04776	2.6882	0.206221	0.202579	0.814583	0.153251	0.0155701	0.0198512	0	0.0245663	0.0192761	0.013291	0.042911	0.039765	0.046936	0.028501	0.0793189	0.0667788	0	0.0479152	0	0.0411457	0.059458	0.0481545
1	3	abnormal	male	t(8;21)	NA	NA	N	43	Y	17.6583	0.0151148	0.0626737	0.0184427	0.0400574	0	0.0711029	0.0381959	0.0562712	0	0	0.135194	0.748079	1.35196	0.208682	0.106708	0.764073	1.99378	0.146971	0.147878	0.576062	0.12851	0.0137962	0.0193141	0.00692975	0	0	0	0.0430282	0.0425572	0.049975	0.0326928	0.0811997	0.0617018	0.0168357	0.055156	0	0.0488773	0.0653131	0.0452122
2	1	abnormal	female	t(8;21)	NA	NA	N	34	Y	22.6107	0.0357015	0.107405	0.00669084	0.0652344	0	0.0871927	0.0573164	0.0553677	0	0	0.175767	1.12619	1.57121	0.275962	0.190692	1.0119	2.3367	0.170534	0.263551	0.822716	0.141552	0	0.0178595	0.00959744	0.0437067	0	0	0.0243963	0.0260754	0.0331536	0	0.0484913	0.0342957	0.0173196	0.02967	0.00486224	0.0269259	0.0369747	0.0246582
2	2	abnormal	female	t(8;21)	NA	NA	N	35	Y	17.5189	0.0461304	0.0954745	0.0160896	0.0541645	0.0278249	0.069593	0.0405213	0.0253419	0	0.139784	0.0941405	0.579409	1.03059	0.138698	0.111969	0.631681	1.56227	0.104545	0.161713	0.525035	0.0919659	0.0289345	0.0364639	0	0.0414228	0.0310507	0.0280014	0.0598706	0.0580403	0.0726358	0.0346481	0.0995946	0.0379092	0.0119326	0.100735	0.0175234	0.0930389	0.123879	0.0797749
2	3	abnormal	female	t(8;21)	NA	NA	N	36	Y	21.2967	0.0717469	0.147954	0.0304187	0.0683008	0.0263452	0.0734841	0.0670338	0.0656939	0.00941341	0.172757	0.0981987	0.68634	1.08357	0.164769	0.140366	0.705869	1.71078	0.111668	0.188821	0.625421	0.10433	0.0106163	0.0148651	0	0	0	0	0.024419	0.026066	0.0323044	0	0.0641723	0	0.0476827	0.0312416	0	0.0282504	0.0368934	0.0245351
3	1	abnormal	female	t(8;21)	NA	NA	N	26	Y	15.0022	0.0373353	0.0550576	0.0139971	0	0.00585533	0.0340471	0	0.0159751	0.00859398	0.0996269	0.0442707	0.252118	0.43412	0.0761729	0.022243	0.235913	0.661366	0.0440433	0.0546115	0.178679	0	0	0	0	0	0	0	0	0	0	0	0	0	0	0	0	0	0	0
3	2	abnormal	female	t(8;21)	NA	NA	N	27	Y	0	0.069233	0.105856	0.0340746	0.0349956	0.00930804	0.0490019	0.048027	0.0251495	0.0127601	0.124228	0.0481415	0.309592	0.499522	0.0892046	0.0330424	0.317497	0.878275	0.0573606	0.0786923	0.239906	0.00363871	0	0	0	0	0	0	0	0	0	0	0	0	0	0	0	0	0	0
3	3	abnormal	female	t(8;21)	NA	NA	N	28	Y	15.7347	0.0229382	0.0525224	0.0268592	0.0214191	0	0.030947	0	0.0257593	0	0.107824	0.033431	0.245965	0.416246	0.0739039	0.0338632	0.264932	0.729559	0.0476574	0.0671388	0.20687	0.00354492	0	0	0	0	0	0	0	0	0	0	0	0	0	0	0	0	0	0
4	1	abnormal	male	t(8;21)	NA	NA	N	37	Y	12.0787	0.0172594	0.0774091	0	0	0.0116284	0.0298118	0.0398662	0.0280033	0	0.0850072	0.0393599	0.22891	0.368787	0.0542942	0.0178208	0.238995	0.671559	0.0462007	0.024517	0.188883	0	0.0139399	0.0169606	0.0148536	0.0544434	0.0378619	0.0303603	0.101555	0.0930986	0.109926	0.0524009	0.146725	0.0482367	0.0123612	0.165094	0.0250552	0.141449	0.182578	0.107787
4	2	abnormal	male	t(8;21)	NA	NA	N	38	Y	19.7838	0.0308747	0.0802119	0.0213855	0.0190466	0	0	0.043694	0.0428894	0	0.123362	0.0895415	0.461467	0.843397	0.13896	0.0585262	0.471098	1.41041	0.108884	0.0914192	0.39937	0.08327	0.0084551	0.0110409	0	0.0286658	0.0187025	0	0.057669	0.0507109	0	0	0.0790663	0	0	0.050057	0	0.0417115	0.054668	0.0348548
4	3	abnormal	male	t(8;21)	NA	NA	N	39	Y	21.1812	0.0508772	0.0761909	0.0187649	0	0.0211514	0.0354812	0.0686972	0.0482949	0	0.145428	0.0837056	0.467099	0.793585	0.143911	0.0631289	0.510227	1.42259	0.100332	0.11099	0.425903	0.0870475	0	0	0.0207078	0	0	0	0	0	0	0	0.0388059	0	0	0	0	0	0	0
12	1	abnormal	male	t(8;21)	NA	NA	N	53	Y	15.215	0.0161848	0.0624443	0.0154621	0	0	0.0515741	0	0.02107	0	0.0984361	0.0554915	0.305538	0.5631	0.0829131	0.0420618	0.29229	0.860646	0.0682967	0.0655535	0.213765	0.0512273	0	0	0	0	0	0	0	0	0	0	0	0	0	0	0	0	0	0
12	2	abnormal	male	t(8;21)	NA	NA	N	54	Y	18.457	0.0190397	0.056123	0.012513	0	0	0.0547858	0	0.0284683	0	0	0.12835	0.652232	1.26126	0.19885	0.0954225	0.609423	1.91196	0.1343	0.157751	0.520818	0.097973	0	0	0	0	0	0	0	0	0	0	0	0	0	0	0	0	0	0
12	3	abnormal	male	t(8;21)	NA	NA	N	55	Y	14.7614	0.0146088	0.0836107	0	0.0443533	0.00554847	0.0590879	0.0352275	0.0200917	0	0.0962865	0.0460422	0.25467	0.446177	0.0742243	0.0302904	0.254121	0.769178	0.0566203	0.0489673	0.21495	0.0440702	0	0	0	0	0	0	0	0	0	0	0	0	0	0	0	0	0	0
6	1	abnormal	female	inv16	NA	NA	N	28	Y	19.2735	0.20279	0.166006	0.0497364	0	0.0285331	0.0720157	0.0886795	0.0418585	0	0.131083	0.280575	1.53122	0.987885	0.312755	0.0611949	0.550408	1.4911	0.178665	0.0666874	0.254271	0.0388776	0.00867147	0.0123127	0.0356293	0	0	0	0	0	0	0.0118677	0.0376543	0	0	0	0	0	0	0
6	2	abnormal	female	inv16	NA	NA	N	29	Y	19.9172	0.0241383	0.0557145	0.0229533	0	0	0	0	0.0376945	0	0.123247	0.124186	0.615275	1.13368	0.187405	0.107152	0.750401	1.83351	0.138255	0.146162	0.555198	0.114479	0	0	0	0	0	0	0	0	0	0	0	0	0	0	0	0	0	0
6	3	abnormal	female	inv16	NA	NA	N	30	Y	19.9241	0.0251686	0.0669221	0.0220919	0.036043	0.0182871	0.0641229	0	0.0468422	0	0.131584	0.0899275	0.509303	0.882766	0.142158	0.0629834	0.568778	1.47726	0.118931	0.106872	0.421529	0.0863318	0	0	0	0	0	0	0	0	0	0	0	0	0	0	0	0	0	0
7	1	abnormal	female	inv16	NA	NA	N	30	Y	25.9873	0.0247403	0.059224	0.0188729	0	0	0.0737913	0.047067	0.0797671	0	0.170537	0.0845218	0.410338	0.821473	0.129429	0.064609	0.421341	1.27774	0.090954	0.100256	0.346402	0.0662927	0	0	0	0	0	0	0	0	0	0	0	0	0	0	0	0	0	0
7	2	abnormal	female	inv16	NA	NA	N	31	Y	25.5131	0.0335259	0.0759916	0.0135031	0	0	0.085588	0.066082	0.0556794	0	0.188319	0.106419	0.535474	0.962698	0.140641	0.0790405	0.545515	1.52998	0.100765	0.129755	0.452514	0.0867885	0	0	0	0	0	0	0	0	0	0	0	0	0	0	0	0	0	0
7	3	abnormal	female	inv16	NA	NA	N	32	Y	17.6672	0.0237709	0.0586549	0.0235718	0	0.0287549	0.05676	0.0461188	0.0770305	0	0	0.207883	1.05759	1.99117	0.315975	0.148574	0.988456	2.98865	0.218218	0.237782	0.818588	0.153474	0	0	0	0	0	0	0	0	0	0	0.0129499	0	0	0	0	0	0	0
8	1	abnormal	male	inv16	NA	NA	N	41	Y	26.6966	0.0331179	0.0765766	0.0257582	0	0	0.0773588	0.0523989	0.0335691	0	0	0.0991862	0.487719	0.86998	0.144043	0.0800035	0.450051	1.42922	0.0996819	0.114351	0.394575	0.0774397	0	0	0	0	0	0	0	0	0	0	0	0	0	0	0	0	0	0
8	2	abnormal	male	inv16	NA	NA	N	42	Y	19.6208	0.0409247	0.0702109	0.0324065	0	0.0182532	0.0622879	0.0507719	0.0557346	0.00917029	0	0.103102	0.537011	0.947944	0.163805	0.0765274	0.522307	1.56438	0.107694	0.14767	0.43957	0.0819983	0	0	0	0	0	0	0	0	0	0	0	0	0	0	0	0	0	0
8	3	abnormal	male	inv16	NA	NA	N	43	Y	0	0.0625614	0.117502	0.0596148	0	0	0.113262	0.10099	0.0579902	0	0.220893	0.139458	0.696964	1.31928	0.199872	0.103816	0.685689	1.99053	0.148097	0.209726	0.582193	0.115177	0	0.00174795	0	0	0	0	0	0	0	0	0.0449323	0	0	0	0	0	0	0
9	1	abnormal	male	inv16	NA	NA	N	36	Y	20.8991	0.0130427	0.046645	0.0155075	0	0.0141013	0.029751	0.0464631	0.0563099	0	0	0.0851513	0.452077	0.813979	0.130125	0.0672369	0.500846	1.34341	0.10366	0.0977477	0.365714	0.0771972	0	0	0	0	0	0	0	0	0	0	0	0	0	0	0	0	0	0
9	2	abnormal	male	inv16	NA	NA	N	37	Y	0	0.0291788	0.103371	0.022657	0	0.103357	0	0.0637327	0.0341543	0	0.245415	0.123542	0.638029	1.15669	0.205587	0.096133	0.693411	1.84375	0.143328	0.129669	0.52587	0.103866	0	0	0	0	0	0	0.0304906	0.0258011	0	0	0.0137849	0	0	0.0575283	0	0	0.0461336	0.0166934
9	3	abnormal	male	inv16	NA	NA	N	38	Y	20.5579	0.0724969	0.0389025	0.0517158	0	0	0.04838	0.0553107	0.0349676	0.0244544	0	0.081332	0.392687	0.664787	0.117951	0.047861	0.415074	1.06301	0.090206	0.0660055	0.321575	0.0503019	0	0.0354606	0	0	0	0	0	0	0	0	0.0477167	0	0	0	0	0	0	0
10	1	abnormal	female	inv16	NA	NA	N	53	N	19.0854	0.0168821	0.0624538	0.012294	0	0	0	0.0400206	0.0157845	0	0.116736	0.0518274	0.284694	0.484421	0.0785378	0.0347106	0.285537	0.819059	0.0569435	0.0690359	0.212352	0.0100868	0	0	0	0	0	0	0	0	0	0	0	0	0	0	0	0	0	0
10	2	abnormal	female	inv16	NA	NA	N	54	N	19.2643	0.0230705	0.0627302	0.0105567	0.0365165	0.0770901	0	0	0.0240346	0	0.133575	0.0201216	0.154068	0.306811	0.0494459	0.0138101	0.170337	0.510775	0.031096	0.0334018	0.129128	0.00252455	0	0	0	0	0	0	0	0	0	0	0	0	0	0	0	0	0	0
10	3	abnormal	female	inv16	NA	NA	N	55	N	19.1168	0.0277826	0.0485065	0.00947036	0.0347935	0	0	0	0.0151439	0.00664497	0.106427	0.0788242	0.387233	0.680186	0.1213	0.0392911	0.366858	1.15234	0.0897778	0.0991758	0.269982	0.0556903	0	0	0	0	0	0	0	0	0	0	0	0	0	0	0	0	0	0
5	1	normal	female	46,XX	NA	NA	N	72	Y	19.393	0.041209	0.0970448	0	0.0524147	0.0323451	0.0663333	0.0458185	0.0419456	0	0.208499	0.100562	0.526222	1.01078	0.15932	0.104953	0.565435	1.52075	0.104547	0.152554	0.42976	0.0834796	0.00178345	0.00189891	0	0	0	0	0	0	0	0	0.0187279	0	0	0	0	0	0	0
5	2	normal	female	46,XX	NA	NA	N	73	Y	24.7246	0.0474749	0.125764	0.0253237	0.0527631	0.0334631	0.0661091	0.0661289	0.0485036	0	0.23657	0.0482635	0.253027	0.482648	0.0843888	0.0510683	0.292086	0.732729	0.0513881	0.0649008	0.193627	0.0372627	0	0	0	0	0	0	0.017722	0.0172693	0	0	0.0245406	0	0	0	0	0	0.0327161	0.0242952
5	3	normal	female	46,XX	NA	NA	N	74	Y	0	0.0850036	0.156434	0.030082	0.0647783	0.0458236	0.0770341	0.0774563	0.0745932	0	0.300791	0.0814103	0.435701	0.795945	0.145093	0.0861043	0.432435	1.30378	0.0913316	0.11009	0.352164	0.0643912	0	0	0	0	0	0	0	0	0	0	0.0245244	0	0	0	0	0	0.0169735	0
11	1	normal	female	46,XX	NA	NA	N	81	N	23.1892	0.0232473	0.0607784	0.0113218	0.0343921	0	0	0.0199735	0.0395839	0	0.255899	0.163813	0.838449	1.62273	0.246444	0.084085	0.844141	2.40948	0.176473	0.1404	0.643155	0.119145	0	0	0	0	0	0	0	0	0	0	0	0	0	0	0	0	0.0184762	0
11	2	normal	female	46,XX	NA	NA	N	82	N	21.4845	0.247382	0.393171	0.101368	0.135809	0.0597183	0.296992	0.681557	0.100926	0.0549483	0.297982	0.139088	0.731903	1.24907	0.203111	0	0.538108	1.9935	0.176681	0.0908212	0.441504	0.0214954	0	0	0	0	0	0	0	0	0.0426038	0	0.0461665	0	0	0	0	0	0.0216627	0.0175733
11	3	normal	female	46,XX	NA	NA	N	83	N	24.1976	0.0430221	0.0797263	0.0255025	0	0.0865336	0	0.0466628	0.0474982	0.00922154	0.302896	0.117164	0.603784	1.06344	0.174647	0.0727791	0.579715	1.73945	0.135744	0.0930208	0.444724	0.0792134	0.00826543	0.00835564	0	0	0	0	0	0	0	0	0.0199742	0	0	0	0	0	0.0153575	0.0110243
13	1	normal	female	46,XX	NA	N	Y	62	N	18.6979	0.087019	0.0634199	0.0486169	0.0650323	0	0	0	0.0470184	0.026597	0	0.0990109	0.756304	1.23884	0.176422	0.123479	0.771609	1.89127	0.133083	0.151198	0.70302	0.120121	0	0	0	0	0	0	0	0	0.0301275	0	0.0503257	0	0	0	0	0	0	0
13	2	normal	female	46,XX	NA	N	Y	63	N	18.1688	0	0.0437767	0.0106775	0.00913434	0	0.0306088	0	0.0551877	0	0.143421	0.0877243	0.624238	1.09533	0.146266	0.10159	0.629413	1.59786	0.105662	0.132286	0.579517	0.0850908	0	0	0	0	0	0	0	0	0	0	0	0	0	0	0	0	0	0
13	3	normal	female	46,XX	NA	N	Y	64	N	23.5111	0.0256115	0.0448038	0.010472	0	0	0.0416527	0.0083489	0.0565822	0	0	0.294149	2.02077	3.49703	0.47161	0.388315	2.2008	5.06854	0.302007	0.515472	2.15891	0.291176	0	0	0.00655541	0	0	0	0	0	0	0	0.015923	0	0	0	0	0	0	0
14	1	normal	female	46,XX	NA	N	Y	72	N	19.3991	0.0276223	0.0869928	0.0221897	0.0323434	0.0278026	0.0605146	0.0451771	0.0296678	0	0.150882	0.105531	0.64086	1.09908	0.164131	0.102362	0.679496	1.76587	0.114663	0.115458	0.525406	0.086213	0.00297656	0.00438623	0	0	0	0	0.0250068	0.0240697	0	0	0.0196991	0	0	0.0274402	0	0	0.0270757	0.0146701
14	2	normal	female	46,XX	NA	N	Y	73	N	24.9789	0.0360462	0.0846349	0.0187456	0.0425966	0	0.0843924	0.0365868	0.0198042	0	0.159642	0.208403	1.33458	2.40132	0.324052	0.216535	1.39154	3.69854	0.208321	0.262457	1.17295	0.162072	0	0	0	0	0	0	0	0.027707	0	0	0.0161839	0	0	0.0143362	0	0	0.01886	0
14	3	normal	female	46,XX	NA	N	Y	74	N	21.7038	0.0401086	0.0959949	0	0	0.0276028	0.0688331	0.0663626	0.0189613	0	0	0.162658	0.981964	1.66745	0.240307	0.163064	1.00122	2.6725	0.179356	0.209501	0.886965	0.143926	0	0.00570009	0	0	0	0	0.016545	0.0160686	0	0	0.0239393	0	0	0	0	0	0.0258283	0
15	1	normal	male	46,XY	NA	NA	Y	63	Y	19.0216	0.0622596	0.106152	0.025701	0.0331831	0.0222534	0.065158	0.215853	0.0618712	0	0.226223	0.128494	0.708047	1.26657	0.204496	0.140327	0.700229	1.95632	0.143538	0.190083	0.530012	0.100286	0	0	0	0	0	0	0	0	0	0	0.0221701	0	0.0116187	0	0	0	0.0155489	0.0119116
15	2	normal	male	46,XY	NA	NA	Y	64	Y	19.3242	0.0364601	0.0683758	0.0262263	0.0321652	0	0.0806746	0.0458394	0.059301	0	0.21615	0.0895477	0.485752	0.838734	0.137709	0.0853724	0.514984	1.35864	0.0976026	0.120961	0.352951	0.05735	0	0.00571196	0	0	0	0	0	0	0.0273306	0	0	0	0.0136486	0	0	0	0.0212896	0
15	3	normal	male	46,XY	NA	NA	Y	65	Y	19.1201	0.0165804	0.0572133	0.0163126	0	0	0.086326	0.044654	0.0694264	0	0.223701	0.0636821	0.372125	0.680492	0.107328	0.0734107	0.396391	1.05305	0.0781616	0.101583	0.279237	0.0489608	0	0	0	0	0	0	0	0	0	0	0	0	0	0	0	0	0.0170897	0
16	1	normal	male	46,XY	NA	NA	Y	59	Y	25.0638	0.00745126	0.0381012	0.00630256	0	0.0239098	0.0273912	0.0387026	0.032613	0	0.211591	0.0101118	0.0935986	0.18406	0.0223456	0	0.121707	0.421465	0.0258421	0.0149657	0.107164	0.00094831	0	0	0	0	0	0	0	0	0	0	0	0	0	0	0	0	0	0
16	2	normal	male	46,XY	NA	NA	Y	60	Y	26.6964	0.0881246	0.0512202	0.271767	0	0.03715	0.0304524	0.0827895	0.0404546	0.335572	0.237288	0.016638	0.144607	0.257084	0.02635	0.0123102	0.202591	0.591491	0.0270186	0.023396	0.16742	0.000585714	0	0.0120759	0	0	0	0	0	0	0	0	0.0196325	0	0	0	0	0	0	0
16	3	normal	male	46,XY	NA	NA	Y	61	Y	25.2837	0.0158569	0.0445765	0.00579604	0	0.0283881	0.0209427	0.04479	0.0150681	0	0.206537	0	0.11689	0.21811	0.0259906	0	0.141886	0.526443	0.0217232	0.0194356	0.124448	0.00585064	0	0	0	0	0	0	0	0	0	0	0	0	0	0	0	0	0	0
[truncated: 299 more columns]

## Sheet: Lipidomics_DataDictionary_20150
NAME	LABEL
FLT3I	FLT3-ITD mutation status
JAK2	Jak2 Mutation
CKIT	cKit Mutation
CR1	first complete remission
AGE	age
SEX	sex
R1	relapse 1
